# Supplementary material for: Construction of the super pan-genome for the genus Actinidia reveals structural variations linked to phenotypic diversity
Source: Hortic Res. 2025 Mar 3;12(6):uhaf067. doi: 10.1093/hr/uhaf067 (PMC12038230; doi:10.1093/hr/uhaf067)
Supplement: Web_Material_uhaf067 [file web_material_uhaf067.zip]

Archive with 2 entries (2 files):
- Supplementary Table.v0114.xlsx
- S_Information.v0217.docx
