# Supplementary material for: Construction of the super pan-genome for the genus Actinidia reveals structural variations linked to phenotypic diversity
Source: Hortic Res. 2025 Mar 3;12(6):uhaf067. doi: 10.1093/hr/uhaf067 (PMC12038230; doi:10.1093/hr/uhaf067)
Supplement: Web_Material_uhaf067 [file web_material_uhaf067.zip › Supplementary Table.v0114.xlsx]

## Sheet: Table S1
Supplementary Table 1. DNA sequence data for the assemblies of seven Actinidia materials.
Materials	Locality ID	Specimen number	HiFi		Hi-C
			Length (bp)	Depth (×)	Length (bp)	Depth (×)
A. chinensis cv. ‘Hongyang’	SCU-Art-Genome-01	SZ02076114	27936118114	45	64447838700	103
A. × leiocacarpae	SCU-Art-Genome-02	SZ02076115	30669772675	46	72297422700	107
A. hemsleyana	SCU-Art-Genome-03	SZ02076116	32759152729	49	51586256100	76
A. latifolia	SCU-Art-Genome-04	SZ02076117	33305655451	48	66884236500	96
A. callosa var. henryi	SCU-Art-Genome-05	SZ02076118	31577607153	45	71481067800	102
A. eriantha	SCU-Art-Genome-06	SZ02076119	21595559167	33	67113170400	103
A. deliciosa	SCU-Art-Genome-07	SZ02076120	33187777039	53	64742040000	103

## Sheet: Table S2
Supplementary Table 2. Genome assembly statistics for seven sequenced Actinidia materials.
Materials	Accession	Number of contigs	Assembled genome (Mb)	Contigs N50 (Mb)	Genome in chromosome (%)	Genome busco (%)	LAI
A. callosa var. henryi	JL	950	699.6	22.5	94.6	99.1	19.35
	JL1	116	663	19.4	99.6	99	20.68
	JL2	106	657	11.1	99.5	99	19.4
A. chinensis cv. ‘Hongyang’	HY	335	623.4	20.5	97.1	99.4	17.59
	HY1	182	610.4	19.5	98.7	99.4	17.75
	HY2	88	602	18	99.6	99.2	17.37
A. deliciosa	MW	266	630.1	20.6	97.5	99.2	17.19
	MW1	118	618.9	20.6	99.1	99.3	17.19
	MW2	62	610.9	19.6	99.4	99.1	17.07
A. eriantha	MH	778	653.4	20.9	94.7	99.2	21.94
	MH1	715	647.7	20.1	95.5	99.2	23.47
	MH2	331	630.4	19.1	97.3	99.4	23.77
A. hemsleyana	CY	939	674.5	18.4	92.9	99.4	20.1
	CY1	227	634.8	8.4	97.7	99.3	18.44
	CY2	150	634.8	9	98.1	99.4	19.53
A. latifolia	KY	1404	699.6	21.2	91	99.4	21.99
	KY1	405	650	21.3	97.5	99.4	21.4
	KY2	269	640	20.5	98.2	99.3	20.83
A. × leiocacarpae	GZ	1070	673.7	20.3	90	99.1	16.92
	GZ1	341	624	20.3	97.1	99.2	16.47
	GZ2	366	628.1	18.1	96.3	99.1	17.22

## Sheet: Table S3
Supplementary Table 3. The statistics of RNA-seq mapped to each Actinidia materials genome.
Materials	Tissue	Number of reads	Total data (bp)	Mapping efficiency (%)
A. callosa var. henryi	Leaves	46866598	7029989700	92.07
A. chinensis cv. ‘Hongyang’	Leaves	46042570	6906385500	92.18
A. deliciosa	Leaves	55168908	8275336200	91.96
A. eriantha	Leaves	52564586	7884687900	89.41
A. hemsleyana	Leaves	49211558	7381733700	93.58
A. latifolia	Leaves	58201680	8730252000	91.52
A. × leiocacarpae	Leaves	59215412	8882311800	90.28

## Sheet: Table S4
Supplementary Table 4. The LTRs content in 21 assembled genomes.
Materials	Accession	LTR size (Mb)	LTR size (%)	Copia	Gyspy	Unknown
A. callosa var. henryi	JL	224.9	32.2	1917	2028	991
	JL1	217.9	32.9	1859	1963	1013
	JL2	218.5	33.3	1795	1855	934
A. chinensis cv. ‘Hongyang’	HY	170.6	27.4	1777	1021	436
	HY1	168.2	27.6	1760	1004	442
	HY2	164.5	27.3	1703	965	403
A. deliciosa	MW	178.5	28.3	1626	1095	492
	MW1	178.1	28.8	1633	1071	503
	MW2	177.2	29	1639	1046	465
A. eriantha	MH	195.3	29.9	2207	1963	754
	MH1	193.6	29.9	2211	1956	755
	MH2	181.8	28.8	2142	1836	770
A. hemsleyana	CY	201.9	29.9	2038	1455	702
	CY1	212	33.4	2007	1405	696
	CY2	197.7	31.1	1996	1452	709
A. latifolia	KY	185.8	26.6	1922	1729	547
	KY1	188.4	29	1902	1664	550
	KY2	183.3	28.7	1887	1510	522
A. × leiocacarpae	GZ	183	27.2	1687	957	373
	GZ1	184.2	29.5	1677	864	336
	GZ2	180.2	28.7	1763	916	338

## Sheet: Table S5
Supplementary Table 5. Summary of the gene family clustering in ten taxa.
Materials	Total genes	Genes in families	Family	Unclustered genes	Unique families	Genes per family
A. callosa var. henryi	45514	42136	22688	3378	522	1.86
A. chinensis cv. ‘Hongyang’	41750	40236	22626	1514	20	1.78
A. deliciosa	41993	40320	22510	1673	53	1.79
A. eriantha	42280	40692	22744	1588	47	1.79
A. hemsleyana	42211	40683	22438	1536	51	1.81
A. latifolia	42440	40805	22635	1635	48	1.8
A. × leiocacarpae	42001	39598	21387	2406	102	1.85
R. simsii	32999	30542	16334	2457	1026	1.87
C. sinensis	45901	42645	18155	3256	1523	2.35
V. vinifera	26346	22174	14826	4172	686	1.5

## Sheet: Table S6
Supplementary Table 6. Different gene duplication modes in seven Actinidia primary genomes.
Materials	Total genes	WGD genes	TD genes	PD genes	TRD genes	DSD genes	Singleton genes
A. callosa var. henryi	45514	27058	1920	1448	6780	3971	4337
A. chinensis cv. ‘Hongyang’	41750	27621	1658	1082	5651	2410	3328
A. deliciosa	41993	27658	1778	1102	5813	2239	3403
A. eriantha	42280	27355	1705	1148	5961	2715	3396
A. hemsleyana	42211	27627	1716	1147	5727	2713	3281
A. latifolia	42440	27064	1815	1355	5881	2995	3330
A. × leiocacarpae	42001	27574	1442	917	5848	2900	3320

## Sheet: Table S7
Supplementary Table 7. Different gene duplication modes in 14 assembled haplotype genomes of Actinidia.
Materials	Total genes	WGD genes	TD genes	PD genes	TRD genes	DSD genes	Singleton genes
GZ1	43426	27480	1491	1015	6336	3577	3527
GZ2	42088	27499	1425	1003	5954	2906	3301
JL1	42522	26806	1878	1445	5955	2980	3458
JL2	41520	26693	1740	1321	5936	2450	3380
KY1	42661	27093	1758	1355	5798	3171	3486
KY2	42215	27240	1732	1217	5929	2704	3393
MH1	42187	27413	1717	1130	5735	2768	3424
MH2	41675	27128	1722	1160	5846	2316	3503
MW1	42453	27705	1702	1140	5949	2590	3367
MW2	42290	27681	1653	1076	5782	2800	3298
CY1	41466	27423	1663	1099	5635	2344	3302
CY2	41649	27472	1684	1129	5775	2367	3222
HY1	41550	27601	1661	1028	5605	2319	3336
HY2	41368	27556	1666	951	5624	2299	3272

## Sheet: Table S8
Supplementary Table 8. The number of core, softcore, dispensable and private genes in 14 haplotype genomes.
Sample	Core	Softcore	Dispensable	Private	Singleton1
GZ1	28848	4561	8139	369	1509
GZ2	29201	4415	7159	126	1187
JL1	28568	5028	8052	73	801
JL2	28288	4755	7585	99	793
KY1	28396	5021	8568	39	637
KY2	28324	4939	8348	14	590
MH1	28086	4945	8447	50	659
MH2	28157	4797	8061	41	619
MW1	28516	4829	8605	20	483
MW2	28412	4898	8439	81	460
CY1	28132	4763	8139	30	402
CY2	28245	4939	8026	22	417
HY1	28269	4741	8022	25	493
HY2	28147	4804	7868	45	504
1Genes not clustered into gene families

## Sheet: Table S9
Supplementary Table 9. Variation lengths in the 12 assembled haplotype genomes using HY1 as the reference.
Sample	SNP	INS	INV	TRANS	DUP	CNV	HDR
GZ1	3129284	1040785	53878033	3034902	3606857	374026	368318120
GZ2	3125598	1043528	50281123	2862618	3795029	208196	366040194
JL1	3928044	1667745	52081215	7810975	17313176	340422	294392002
JL2	3930892	1622284	45435925	7845292	17207979	273028	287853153
KY1	4202897	2173531	52750247	8507014	16577529	585534	281860988
KY2	4181448	2113558	51696198	8551081	15554336	411142	279839921
MH1	4113079	2254115	46786303	8557739	20125413	461652	262671310
MH2	4112357	2235157	49492863	8540159	19469850	423566	263780959
MW1	4789549	3183287	38012232	10588238	14566018	437311	256356845
MW2	4792554	3128272	38349043	10251129	13564755	337049	258800470
CY1	4836156	3172017	45760639	13874995	20310019	773355	231315748
CY2	4833265	3203015	51363067	13632499	20451960	720395	234628742

## Sheet: Table S10
Supplementary Table 10. HDR genes number between haplotype genomes identified in seven Actinidia taxa.
Materials	HDR genes	Total genes	Precent (%)
A. chinensis cv. ‘Hongyang’	8331	41368	20.1
A. callosa var. henryi	8600	41520	20.7
A. deliciosa	5919	42290	14
A. eriantha	9534	41675	22.9
A. hemsleyana	4790	41649	11.5
A. latifolia	9889	42215	23.4
A. × leiocacarpae	16205	42088	38.5

[truncated: 12 more sheets: Table S11, Table S12, Table S13, Table S14, Table S15, Table S16, Table S17, Table S18, Table S19, Table S20, Table S21, Table S22]
